# Supplementary material for: Downregulation of SFRP1 is a protumorigenic event in hepatoblastoma and correlates with beta-catenin mutations
Source: J Cancer Res Clin Oncol. 2020 Mar 18;146(5):1153–67. doi: 10.1007/s00432-020-03182-1 (PMC7142044; doi:10.1007/s00432-020-03182-1)
Supplement: Supplementary file 1 — Supplementary file1 (XLSX 20 kb) [file 432_2020_3182_MOESM1_ESM.xlsx]

## Sheet: Tabelle1
Supplementary table 1: Pediatric cancer patient cohort containing clinicopathological parameter and experimental data.
patient ID	gender	age at diagnosis in month	outcome	cause of death	tumor type	differentiation	component	stage	PRETEXT	extrahepatic	multifocal	metastasis	chemotherapy	resection margin	16-gene signature	CTNNB1	NFE2L2	TERT	SFRP1	SFRP1 methylation
3	m	199.435	NED	alive	HCC	fibrolamellar	na	I	1	no	no	no	no	R0	C2	G34V	no	no	4.5167	M
4	m	56.0889	DOD	progressive	HB	epithelial	E/F	IV	3	no	yes	yes	yes	R0	C2	∆5-42	no	no	1.72403	U
5	m	32.4829	NED	alive	HB	mixed	E	nd	3	no	no	no	yes	R0	C2	∆5-90	no	no	6.44988	U
6	f	15.1894	NED	alive	HB	epithelial	F>E	IV	3	no	no	yes	yes	R0	C2	G34R	no	no	0.164221	M
7	m	22.1594	NED	alive	HB	epithelial	E/F	III	2	no	no	no	yes	R0	C1	∆27-43	R34P	no	0.149062	M
9	m	5.26039	NED	alive	HB	epithelial	F>E	III	3	no	no	no	yes	R0	C1	S37F	no	no	0.949519	U
10	m	33.1405	NED	alive	HB	epithelial	E/F	III	3	no	no	no	yes	R0	C2	G34R	no	no	6.28708	M
12	f	0	NED	alive	HB	epithelial	F	nd	3	no	no	no	no	R0	C1	D32V	no	no	0.0729233	U
13	f	54.7738	NED	alive	HB	epithelial	E>F	IV	2	no	no	yes	yes	R0	C1	∆5-42	T80A	no	0.0286617	U
14	m	15.7154	NED	alive	HB	epithelial	F>E	III	2	no	no	no	yes	R0	C1	∆5-80	no	no	0.297152	M
15	f	7.36454	NED	alive	HB	mixed	E>F	IV	3	no	no	yes	yes	R0	C2	∆36-87	no	no	3.28065	M
16	f	42.5434	DOD	progressive	HB	epithelial	E/F	IV	4	no	no	yes	yes	R0	C2	∆5-80	no	no	0.23231	U
17	f	18.51	NED	alive	HB	mixed	E/F	III	3	no	no	no	yes	R0	C2	I35Tfs*17	no	no	1.02104	U
29	m	9.10705	NED	alive	HB	epithelial	E/F	I	2	no	no	no	no	R0	C2	wt	no	no	0.165094	U
77	f	16.7017	NED	alive	HB	mixed	F	I	2	no	no	no	no	R0	C1	∆31-32	no	no	0.592453	U
84	m	1.87401	NED	alive	HB	epithelial	F	III	2	no	no	no	yes	R1	C1	∆37-61	no	no	4.79124	U
91	f	31.4308	NED	alive	HB	mixed	F>E	IV	4	no	yes	yes	yes	R0	C1	∆25-36	no	no	0.510028	U
110	f	35.8693	NED	alive	NSET	nd	na	III	1	no	no	no	yes	R0	na	∆5-55	nd	no	2.94606	U
145	f	9.1728	NED	alive	HB	mixed	E/F	III	3	no	no	no	yes	R0	C2	∆5-62	no	no	0.26036	U
146	m	142.918	DOD	recurrence	HCC	moderately differentiated	na	III	3	no	no	no	no	R0	C1	wt	no	no	2.17167	U
153	f	nd	DOD	nd	HCC	moderately differentiated	na	IV	nd	nd	nd	nd	no	nd	C1	∆5-143	no	124 G>A	0.0251443	M
175	m	96.9555	NED	alive	TLCT	epithelial	F	I	2	no	yes	no	no	R0	C1	∆8-143	no	124 G>A	0.031998	M
186	m	122.731	DOD	recurrence	HCC	fibrolamellar	na	I	2	nd	no	yes	yes	R0	C1	∆1-258	no	no	0.502254	M
198	f	10.8824	NED	alive	TLCT	epithelial	F	III	3	no	no	no	yes	R0	C1	∆5-42	no	no	3.06126	U
227	f	114.183	DOD	progressive	TLCT	mixed	F>E	IV	4	no	yes	yes	yes	R1	C2	∆5-80	no	146 G>A	0.0198409	M
253	f	11.0797	NED	alive	HB	epithelial	F>E	IV	4	no	yes	yes	yes	R0	C2	G34E	R34G	no	0.427035	U
254	m	3.87954	NED	alive	HB	epithelial	F>E	III	2	no	no	no	yes	R0	C1	∆12-60	no	no	0.338625	U
259	m	10.2578	NED	alive	HB	epithelial	F>E	IV	3	no	yes	yes	yes	R0	C1	wt	no	no	1.18262	U
284	m	184.179	NED	alive	HCC	well differentiated	na	I	3	no	yes	no	yes	R0	C1	∆7-140	no	no	0.014556	M
291	m	128.156	NED	alive	TLCT	epithelial	F	I	2	no	no	no	yes	R0	C2	∆5-80	no	no	0.295623	M
365	m	160.047	NED	alive	HCC	moderately differentiated	na	II	2	yes	no	no	no	R0	C1	∆22-32	no	no	0.888087	M
408	f	14.2688	NED	alive	HB	mixed	pure OS	III	2	no	no	no	yes	R0	C1	wt	no	no	2.83449	U
423	f	12.8222	NED	alive	HB	epithelial	F>E	III	3	no	no	no	yes	R0	C1	S33Y	no	no	0.40556	U
444	f	156.332	NED	alive	HCC	well differentiated	na	III	3	no	no	no	no	R0	C2	wt	no	no	0.467853	U
463	m	191.314	NED	recurrence	NSET	nd	na	III	nd	no	nd	no	yes	nd	na	∆7-59	nd	124 G>A	4.62994	M
519	m	40.8666	DOD	recurrence	HB	epithelial	F>E	IV	3	yes	no	yes	yes	R1	C2	∆29-35	no	no	0.123193	M
528	m	39.3214	NED	alive	HB	epithelial	E/F	IV	2	no	no	yes	yes	R0	C2	∆24-32	no	no	0.0532381	U
553	f	17.0634	NED	alive	HB	mixed	F>E	IV	3	no	no	yes	yes	R0	C1	D32Y	no	no	1.49888	U
577	f	37.6118	DOD	recurrence	HB	epithelial	F>E	IV	4	no	yes	yes	yes	R1	C1	∆5-80	T80A	no	0.0524426	U
588	f	186.908	NED	progressive	HCC	fibrolamellar	na	IV	nd	yes	yes	yes	yes	R1	C1	wt	no	no	1.15748	M
598	m	147.357	DOD	alive	HCC	fibrolamellar	na	nd	nd	no	nd	no	yes	nd	C1	wt	nd	nd	1.38938	M
612	m	5.95082	NED	alive	HB	mixed	F>E	III	3	no	no	no	yes	R0	C1	∆5-80	no	no	0.311427	U
619	f	26.4006	NED	alive	HB	mixed	F>E	III	3	no	no	no	yes	R0	C1	∆5-80	no	no	0.130785	U
629	f	48.0011	NED	alive	HB	epithelial	F>E	III	2	no	no	no	yes	R0	C1	wt	no	no	1.48702	U
667	m	8.48238	NED	alive	HB	epithelial	E/F	IV	4	no	yes	yes	yes	R1	C1	G34V	no	no	0.107285	M
legend: m, male; f, female; DOD, died of disease; NED, no evidence of disease; HB, hepatoblastoma; HCC, hepatocellular carcinoma; TLCT, transitional liver cell tumor; NSET, nested stromal-epithelial liver tumor; E, embryonal; F, fetal; pure OS, pure osteoid; C1 and C2, gene signature (Cairo et al., 2008); M, methylated; U, unmethylated; nd, no data; na, not applicable.
