# Supplementary material for: Downregulation of SFRP1 is a protumorigenic event in hepatoblastoma and correlates with beta-catenin mutations
Source: J Cancer Res Clin Oncol. 2020 Mar 18;146(5):1153–67. doi: 10.1007/s00432-020-03182-1 (PMC7142044; doi:10.1007/s00432-020-03182-1)
Supplement: Supplementary file 2 — Supplementary file2 (XLSX 11 kb) [file 432_2020_3182_MOESM2_ESM.xlsx]

## Sheet: Tabelle1
Supplementary table 2: Gene expression primer and MSP primer
gene expression primer
gene		forward	reverse
APC		ACGCTCAACTTCAGAATCTCACTAAA	TTCATATTCCAATTGCCTTCTGG
DKK1		GCTGCCCCGGGAATTACT	TGGTTTCCTCAATTTCTCCTCG
SFRP1		CATGACGCCGCCCAAT	GATGGCCTCAGATTTCAACTCG
WIF1		TGGGAACAGTGCCTCACAAG	CAAATGCTGCCACCCCAT
MYC		CACCACCAGCAGCGACTCT	CAGACTCTGACCTTTTGCCAGG
CCND1		TCACACGCTTCCTCTCCAGA	AGGCTTGACTCCAGCAGGG
TBP		GCCCGAAACGCCGAATAT	CCGTGGTTCGTGGCTCTCT
MSP primer
gene	methylation status	forward	reverse	reference
APC	M	TATTGCGGAGTGCGGGTC	TCGACGAACTCCCGACGA	Esteller et al., 2000
	U	GTGTTTTATTGTGGAGTGTGGGTT	CCAATCAACAAACTCCCAACAA
DKK1	M	TTAAGGGGTCGGAATGTTTC	CACGAAACCGTACCGATTC	Aguilera et al., 2006
	U	TTTTAAGGGGTTGGAATGTTTT	CCACAAAACCATACCAATTCAAC
SFRP1	M	TTTGTAGTTTTCGGAGTTAGTGTCGC	CGACCCTCGACCTACGATCG	new designed
	U	TTTTGTAGTTTTTGGAGTTAGTGTTGTGTG	CAATAACAACCCTCAACCTACAATCAA
WIF1	M	TGGGAGCGCGTAAAGTGTTAGTTTATC	CTCCGACGCTCACTAAAAACGC	new designed
	U	GTTTGGGAGTGTGTAAAGTGTTAGTTTATT	CTCCTCCAACACTCACTAAAAACAC
ChIP primer
gene		forward	reverse	location
SFRP1-P1		TTTAAGGGGTGTTGAGCCGC	CACTCGTTACCACGTCCGTC	chromosome 8, 41309638-41309560
SFRP1-I1		ATTCCTAAGCGCGTCTGGTC	TGGGAAAGGCGAAGTTGGAT	chromosome 8, 41308466-41308322
EPCAM		CCCCCGAAACGGGCATAATA	TTTGGAACCCCAAGTCCACC	chromosome 2: 47345158-47387601
legend: M, methylated; U, unmethylated
